# Supplementary material for: Chemosensitive Thin Films Active to Ammonia Vapours
Source: Sensors (Basel). 2021 Apr 22;21(9):2948. doi: 10.3390/s21092948 (PMC8122796; doi:10.3390/s21092948)
Supplement: Supplementary file 1 [file sensors-21-02948-s001.zip]

Archive with 1 entries (1 files):
- sensors-1186004-supplementary.pdf
